# Supplementary material for: Robot Voices in Daily Life: Vocal Human-Likeness and Application Context as Determinants of User Acceptance
Source: Front Psychol. 2022 May 13;13:787499. doi: 10.3389/fpsyg.2022.787499 (PMC9136288; doi:10.3389/fpsyg.2022.787499)
Supplement: Supplementary file 2 [file Data_Sheet_1.csv]

lfdn	duration	v_50	v_2	v_38	v_40	v_86	v_87	v_88	v_21	v_22	v_24	v_25	v_26	v_27	v_28	v_29	v_30	v_31	v_32	v_33	v_34	v_35	v_36	v_11	v_12	v_13	v_14	v_15	v_16	v_17	v_18	v_19	v_20	v_96	v_102	v_107	v_112	v_118	v_115	v_3	v_4	v_5	v_6	v_7	v_10	v_9	v_8	v_76	v_77
88	3650	2	47	2	-99	1	software developer	5	5	4	1	5	3	2	5	2	4	4	2	5	5	5	5	1	2	1	1	1	2	1	1	1	1	-77	-77	-77	1	-77	4	4	4	2	1	1	2	3	2	-77	-77
89	3498	2	34	1	Computer Science	2	-99	4	4	4	1	4	4	5	5	3	3	4	3	3	4	4	4	2	3	1	3	3	3	3	2	1	3	-77	-77	-77	-77	1	5	5	1	5	4	5	5	1	1	-77	-77
91	2704	1	19	1	Technische Mathematik	1	Nachhilfelehrerin - geringfügig	3	4	5	1	5	4	3	5	3	4	5	2	3	5	4	4	3	2	2	2	4	4	3	5	5	2	1	-77	-77	-77	-77	2	3	3	1	1	1	4	3	1	1	-77
92	2632	1	20	1	Informatik	2	-99	3	4	3	2	4	4	3	4	4	4	5	5	3	4	5	4	3	4	4	4	4	5	5	5	4	4	-77	-77	-77	-77	1	5	1	5	4	1	5	3	2	1	-77	-77
93	2365	2	23	1	Technische Physik	2	-99	3	4	4	1	2	4	2	3	3	5	2	4	4	3	5	2	1	3	1	4	4	3	2	5	3	2	1	-77	-77	-77	-77	3	4	4	2	2	3	4	2	1	1	-77
94	2802	1	48	2	-99	2	-99	4	5	5	1	5	1	3	5	1	5	5	3	5	5	5	5	1	1	1	1	1	1	1	1	1	1	-77	-77	1	-77	-77	2	5	3	1	3	1	5	3	1	-77	-77
95	3066	2	22	1	261, technische Physik	1	Tutor Grundpraktikum	3	5	5	1	5	2	1	5	3	5	5	1	5	5	5	4	1	1	2	1	4	3	3	4	2	5	-77	-77	-77	-77	1	4	2	4	4	3	3	2	2	4	-77	-77
96	2992	2	48	2	-99	1	Angestellter (Abteilungsleiter)	5	5	2	1	4	2	5	5	2	1	4	2	3	5	4	5	4	4	1	3	3	2	2	3	1	2	-77	-77	1	-77	-77	2	5	3	1	3	1	2	3	1	-77	-77
97	2769	2	22	1	Informatik	1	Student Researcher	3	5	4	3	3	4	3	5	4	4	5	3	4	4	4	5	4	4	2	3	3	4	4	5	3	2	-77	-77	1	-77	-77	2	5	3	1	3	1	3	3	1	-77	-77
98	2561	2	22	1	Informatik	2	-99	3	3	2	3	2	4	4	4	5	2	3	4	2	3	1	4	5	5	3	5	3	5	4	5	4	5	-77	-77	1	-77	-77	2	5	3	1	4	1	5	3	1	-77	-77
99	4085	2	23	1	Soziologie	1	organisatorische Leitung Jugendverein	3	2	4	4	5	4	3	5	4	4	5	2	4	4	5	2	1	1	1	2	2	2	2	4	1	4	-77	-77	1	-77	-77	2	5	1	1	2	1	5	3	1	-77	-77
100	4068	2	26	1	Informatik	1	IT-Techniker	3	4	3	4	2	5	4	3	4	4	3	5	3	4	1	2	2	5	2	1	2	2	3	5	2	1	-77	-77	1	-77	-77	1	5	3	1	3	1	2	4	2	-77	-77
101	3910	1	24	1	Wirtschaftsrecht	1	Angestellte	3	5	4	1	2	2	2	2	3	4	3	4	5	5	1	4	5	3	2	5	5	2	4	4	4	2	-77	-77	-77	-77	1	4	2	5	4	2	4	2	2	3	-77	-77
102	3632	2	28	1	WiPäd	1	Assistent der Geschäftsführung	3	5	5	4	5	2	1	4	2	5	3	2	5	4	5	2	2	1	1	1	2	1	1	5	1	3	-77	-77	1	-77	-77	1	5	2	1	2	1	5	3	1	-77	-77
103	3533	2	22	1	Mathematik	2	-99	4	2	2	3	2	5	4	4	5	4	4	4	2	4	4	4	2	2	2	4	4	3	4	4	4	5	-77	-77	-77	-77	1	4	2	4	4	2	5	2	2	4	-77	-77
104	2805	1	30	1	Soziologie	1	Projektleiterin	4	4	5	4	5	4	1	1	4	4	5	2	4	4	4	4	1	1	1	1	2	1	1	5	5	2	-77	-77	-77	-77	1	5	4	5	4	1	4	2	2	4	-77	-77
105	2829	1	27	1	Soziologie	1	Angestellte	3	5	5	2	4	3	2	4	2	4	4	3	4	5	5	4	1	4	3	4	2	2	2	5	2	2	-77	-77	-77	-77	1	5	1	4	5	1	5	2	2	5	-77	-77
106	2992	2	23	1	Wirtschaftswissenschaften Bachelor	1	Werbecontrolling	3	3	5	1	4	5	3	5	4	4	3	4	3	5	5	5	2	2	2	1	2	3	3	2	4	1	-77	-77	-77	1	-77	4	4	4	2	1	5	5	3	4	-77	-77
107	2705	2	24	1	Informatik	1	Softwareentwickler	3	4	2	4	3	3	3	2	2	2	2	4	4	2	4	3	3	3	3	2	2	2	2	4	1	3	-77	-77	1	-77	-77	2	2	2	3	4	1	2	4	3	-77	-77
108	2815	1	21	1	Sozialwirtschaft	2	-99	3	4	3	1	3	2	3	3	2	4	3	4	4	5	3	3	4	3	1	3	3	3	4	5	3	2	-77	-77	-77	1	-77	2	4	3	2	4	3	5	3	2	-77	-77
109	1273	2	30	1	Soziologie	2	-99	3	5	4	2	2	3	3	1	5	2	1	1	5	4	4	4	2	3	1	4	2	2	2	3	2	4	-77	-77	-77	-77	1	5	2	4	4	1	5	2	1	4	-77	-77
111	2529	1	23	1	Lehramt Mathematik/Physik	1	Studentische Mitarbeiterin an der JKU	3	5	5	3	4	4	3	5	2	4	3	3	5	5	4	4	2	2	1	3	4	4	5	4	1	4	-77	1	-77	-77	-77	2	5	3	1	4	1	5	4	1	-77	1
112	3010	2	24	1	Lehramt Physik/Mathematik (Hauptfach Physik)	2	-99	3	4	5	1	4	2	2	4	4	5	3	2	4	5	4	5	1	3	1	3	2	3	3	4	3	1	-77	1	-77	-77	-77	2	5	2	1	4	1	5	4	2	-77	1
113	2883	1	23	1	Lehramt Mathematik und Bildnerische Erziehung im Diplomsystem	1	Nachhilfelehrerin	3	2	3	3	5	2	3	5	3	2	5	4	4	4	5	4	2	1	1	2	3	1	2	3	1	2	-77	-77	1	-77	-77	2	4	2	1	5	1	3	4	1	-77	-77
114	2645	2	27	1	Mechatronik	2	-99	4	5	4	2	3	4	3	5	2	4	2	3	5	5	5	4	3	3	2	3	3	3	4	5	2	2	1	-77	-77	-77	-77	3	4	4	2	2	2	3	3	3	1	-77
115	2418	2	33	1	Mechatronik	2	-99	3	5	3	2	4	2	5	4	1	2	1	2	5	5	5	5	1	1	1	5	1	4	2	4	1	1	-77	-77	1	-77	-77	2	4	3	1	1	1	4	3	1	-77	-77
116	3603	1	27	1	Doktorat Wirtschaftsinformatik	1	Wissenschaftliche Mitarbeiterin	5	5	4	2	4	2	2	4	4	4	1	3	4	4	4	3	1	3	1	2	1	2	2	4	2	1	-77	-77	1	-77	-77	1	5	3	1	4	1	5	5	1	-77	-77
117	3715	2	38	1	Doktorat Sozial und Wirtschaftswissenschaften - Fach Wirtschaftsinformatik	1	Universitätsassistent	5	5	4	1	3	4	4	4	2	3	3	4	3	5	2	3	2	2	2	2	5	3	3	4	3	2	-77	-77	-77	1	-77	4	2	1	2	1	4	3	1	2	-77	-77
118	3410	2	23	1	Wirtschaftsinformatik	1	BI Consultant	4	3	5	4	4	1	1	2	5	5	2	1	5	5	3	4	5	5	3	4	4	3	2	5	2	4	-77	1	-77	-77	-77	1	5	2	1	4	1	4	4	1	-77	1
120	3122	1	30	1	Digital Business	1	Wissenschaftliche Mitarbeiterin	5	4	4	2	4	3	4	4	2	4	4	3	4	4	4	3	3	3	2	2	3	3	2	3	2	2	1	-77	-77	-77	-77	4	4	5	2	3	2	4	1	2	1	-77
121	2921	2	26	1	Doktorat Wirtschaftsinformatik	1	Uni Assistent	5	4	5	4	4	4	1	2	2	5	2	2	4	3	3	4	3	2	1	2	2	3	2	2	2	1	-77	-77	-77	-77	1	4	1	3	4	1	4	2	2	2	-77	-77
122	1130	1	39	2	-99	1	User Experience Designer	5	5	5	2	5	5	3	4	3	3	5	3	3	5	5	4	4	1	1	5	3	4	2	5	4	2	-77	-77	1	-77	-77	1	4	3	1	3	1	3	3	2	-77	-77
136	3490	1	57	2	-99	1	Sekretärin	2	5	5	1	5	1	5	5	1	5	5	1	5	5	5	5	2	1	1	1	1	1	1	4	4	1	-77	-77	-77	1	-77	1	1	5	5	3	5	2	2	4	-77	-77
137	3533	1	29	2	-99	1	Büroangestellte	4	5	5	2	4	4	4	5	1	5	3	2	5	5	2	5	3	4	2	3	4	4	2	4	2	1	-77	-77	-77	1	-77	4	3	4	2	1	2	4	3	3	-77	-77
138	3220	2	20	1	Soziologie	2	-99	3	4	5	1	5	5	2	4	2	5	5	5	4	5	5	2	1	1	1	1	4	1	2	4	1	1	-77	1	-77	-77	-77	1	5	2	1	5	1	1	5	1	-77	1
140	3396	1	21	1	Informatik	2	-99	3	5	2	4	4	5	5	4	2	2	4	5	4	5	5	3	4	3	2	2	5	4	2	5	2	4	-77	1	-77	-77	-77	3	4	2	1	3	2	5	3	2	-77	1
141	3383	1	23	1	Informatik	2	-99	3	4	2	2	2	4	5	4	4	2	2	5	4	5	4	2	3	2	2	4	5	4	2	4	4	1	1	-77	-77	-77	-77	4	4	4	2	1	2	4	3	2	1	-77
144	3328	2	22	1	Technische Physik	2	-99	3	4	3	2	4	4	4	5	4	3	3	3	4	4	4	2	3	1	2	3	3	4	4	4	1	1	-77	1	-77	-77	-77	3	2	4	2	1	2	2	3	1	-77	1
145	2326	2	23	1	Rechtswissenschaften	1	Studentischer Mitarbeiter	3	4	4	1	2	2	3	5	2	4	2	3	4	4	2	3	2	2	2	3	4	3	2	3	2	3	1	-77	-77	-77	-77	2	4	3	2	3	3	4	4	2	1	-77
146	2605	1	26	1	SozWi	1	Wissenschaftliche Mitarbeiterin	5	5	4	2	4	3	2	3	1	5	3	2	5	5	4	4	4	4	2	4	3	4	3	5	2	2	-77	1	-77	-77	-77	1	5	3	1	3	1	3	3	1	-77	1
147	2174	1	28	1	Wirtschaftswissenschaften	1	Studentische Mitarbeiterin	4	4	5	2	4	4	1	5	3	5	4	2	4	5	5	4	1	4	2	3	3	2	2	2	2	3	-77	-77	1	-77	-77	2	4	3	2	3	2	5	3	1	-77	-77
148	2213	2	37	1	Dr. Sozial- und Wirtschaftswissenschaften	1	Geschäftsführer	5	3	5	4	4	1	1	5	3	5	5	2	5	3	3	5	2	1	1	2	3	4	2	2	1	1	-77	-77	-77	1	-77	1	5	2	1	2	1	5	4	1	-77	-77
149	2031	2	23	1	Informatik	2	-99	3	5	4	1	5	4	4	5	2	4	5	4	5	5	5	3	1	4	1	3	4	4	2	3	1	1	-77	-77	1	-77	-77	2	3	3	2	3	2	4	3	2	-77	-77
150	1732	2	21	1	Informatik	2	-99	3	5	4	1	4	3	2	5	1	4	5	3	5	5	4	4	1	3	1	2	2	2	3	4	3	1	-77	-77	-77	-77	1	5	1	5	5	1	5	1	3	5	-77	-77
151	1826	2	23	1	Computer Science / AI	1	Forschungshilfe	3	4	4	2	5	4	3	4	2	4	5	3	5	4	5	4	3	2	2	3	3	3	3	5	3	2	-77	-77	1	-77	-77	4	3	4	1	2	1	2	3	2	-77	-77
152	1543	1	22	1	Informatik	2	-99	3	5	4	2	4	4	2	3	1	5	5	4	4	5	4	3	2	5	3	2	4	4	3	5	2	3	-77	1	-77	-77	-77	2	4	3	1	4	2	4	4	1	-77	1
153	1392	2	31	1	Informatik	1	Software Developer	4	4	3	3	4	2	4	4	1	3	5	4	5	4	5	4	2	3	2	4	4	4	4	4	3	2	-77	-77	-77	-77	1	5	1	4	5	1	5	2	2	5	-77	-77
154	1383	2	24	1	Wirtschaftsinformatik	1	Software Entwickler	3	4	5	5	2	4	3	5	3	5	5	3	5	5	5	5	1	4	1	4	1	5	1	5	3	2	-77	1	-77	-77	-77	1	4	2	1	5	3	4	5	1	-77	1
155	1816	2	21	1	Informatik	2	-99	3	4	4	1	4	4	3	5	2	4	2	1	3	5	2	5	3	3	1	2	2	3	3	4	1	3	-77	-77	-77	1	-77	4	3	5	2	1	2	3	3	2	-77	-77
156	1681	2	22	1	Informatik	2	-99	3	3	4	1	3	4	5	5	5	4	3	4	1	4	3	3	1	2	2	1	1	2	2	3	1	2	-77	-77	1	-77	-77	1	5	3	1	1	1	5	1	1	-77	-77
157	1973	2	23	1	Technische Physik	2	-99	3	5	4	1	4	3	2	5	4	4	5	4	5	5	5	2	2	1	1	3	3	3	3	4	1	1	-77	-77	1	-77	-77	2	5	3	1	4	1	4	4	1	-77	-77
158	1888	2	33	1	Informatik	1	Physiotherapeut	4	5	5	1	4	3	3	5	4	4	5	3	4	5	5	4	1	2	1	2	3	2	2	3	1	1	1	-77	-77	-77	-77	4	5	3	1	1	2	4	3	1	1	-77
159	1911	2	25	1	Mechatronik	1	Berufsfotograf	3	4	4	1	4	5	4	5	4	4	5	4	4	5	5	3	4	3	3	3	4	3	3	5	2	3	-77	-77	-77	1	-77	2	5	3	1	5	1	4	5	1	-77	-77
160	1590	2	25	1	Mechatronik	2	-99	3	4	5	4	3	4	1	2	4	5	2	1	4	5	4	1	4	4	2	5	2	3	4	5	2	3	-77	-77	-77	1	-77	3	5	3	1	3	1	5	3	1	-77	-77
161	1727	2	26	1	Informatik	2	-99	3	4	4	3	4	4	3	4	3	4	3	3	4	3	4	3	1	3	1	1	3	3	4	4	2	4	1	-77	-77	-77	-77	4	4	4	2	1	2	4	2	3	1	-77
162	1582	2	29	1	UF Informatik und Inforamtikmanagement, UF Mathematik	2	-99	3	4	4	3	4	3	3	4	3	5	5	2	4	4	4	4	1	2	1	3	2	2	3	3	2	2	-77	-77	-77	-77	1	4	2	4	4	1	4	2	3	3	-77	-77
164	1304	1	74	2	-99	2	-99	3	4	4	1	2	3	5	5	1	5	2	1	3	5	2	4	4	5	5	4	2	5	5	5	5	3	-77	1	-77	-77	-77	3	4	3	2	1	2	4	4	2	-77	1
165	1250	2	25	1	Elektronik und Informationstechnik	1	Leitstellendisponent / Calltaker / Rettungssanitäter	3	4	4	1	4	1	3	5	4	4	1	2	5	5	3	5	2	2	1	4	3	4	3	5	3	1	1	-77	-77	-77	-77	3	4	4	2	1	2	4	3	2	1	-77
166	1439	1	50	2	-99	1	Angestellte	3	5	5	1	4	2	3	4	3	4	4	1	5	5	3	5	2	4	2	1	3	1	3	4	4	1	1	-77	-77	-77	-77	3	4	4	2	3	2	4	3	2	1	-77
167	1251	2	20	1	Molekulare Biowissenschaften	2	-99	3	3	2	2	3	5	4	4	4	2	4	5	3	4	4	3	4	2	3	4	2	2	4	4	3	3	-77	1	-77	-77	-77	2	3	2	2	5	1	4	4	2	-77	1
168	1409	1	19	2	-99	2	-99	3	5	5	1	4	3	3	5	3	4	5	3	4	5	3	4	2	1	1	1	3	3	2	4	1	1	-77	-77	-77	1	-77	2	5	3	1	3	1	4	3	1	-77	-77
193	4157	1	24	1	Bildnerische Erziehung, Textiles und technisches Werken auf Lehramt	1	Orientierungsleiterin	3	4	4	1	5	4	4	5	1	4	5	4	2	5	5	2	3	3	2	3	3	3	2	4	2	3	-77	-77	-77	-77	1	4	1	4	5	3	3	2	3	5	-77	-77
195	2383	2	29	1	Lehramt Bildnerische Erziehung / Werkerziehung	2	-99	3	5	3	1	3	5	3	3	4	4	5	5	3	5	3	1	1	2	2	1	4	5	1	5	1	4	1	-77	-77	-77	-77	5	1	5	4	1	4	3	1	4	1	-77
196	3287	1	35	1	BE Lehramt	1	Verkäuferin	5	1	4	2	4	5	2	5	2	4	5	5	2	5	5	2	2	4	4	3	4	4	1	4	2	4	-77	-77	-77	1	-77	2	4	4	2	1	1	4	3	1	-77	-77
197	3421	1	28	1	Master textil.kunst.design und Lehramt Diplom BE/TG/WE	1	Event Management	4	5	4	1	5	4	4	4	1	4	5	3	5	5	5	5	3	3	3	3	4	4	3	3	3	2	-77	-77	1	-77	-77	1	5	3	1	4	1	5	5	1	-77	-77
198	2906	1	23	1	Lehramt WE und BE	2	-99	3	2	4	1	4	2	3	5	4	5	4	4	2	4	5	4	3	2	2	2	1	3	3	4	1	2	-77	-77	-77	1	-77	1	5	3	2	4	3	5	4	1	-77	-77
199	3145	1	24	1	Lehramt Bildnerische Erziehung, Mathematik	2	-99	3	4	3	1	4	2	4	5	5	3	4	2	4	5	5	5	2	2	2	2	3	4	4	4	2	2	-77	-77	1	-77	-77	2	3	3	2	4	1	2	3	2	-77	-77
200	4484	1	26	1	Bildnerische Erziehung & Mediengestaltung (Lehramt)	1	Angestellte	3	4	5	2	5	4	2	5	4	5	5	1	2	5	5	5	3	4	4	4	1	5	3	5	5	3	-77	-77	-77	1	-77	2	4	3	1	3	1	4	3	2	-77	-77
201	3186	1	28	1	Bildnerische Erziehung	1	Lehrerin	5	5	4	2	4	3	3	5	4	5	5	4	3	5	5	5	2	1	1	1	1	1	1	4	1	1	-77	-77	-77	-77	1	2	3	3	2	3	2	5	4	1	-77	-77
202	6160	1	22	1	Englisch, Bildnerische Erziehung	2	-99	3	5	4	1	4	4	2	5	2	5	5	2	4	5	5	5	5	3	1	4	2	4	2	4	3	3	1	-77	-77	-77	-77	3	3	3	3	1	2	4	3	1	1	-77
203	2695	1	39	1	BE, technisches WE Lehramt	2	-99	3	4	2	1	4	2	4	5	1	2	4	2	4	5	4	4	2	2	2	4	2	2	2	4	3	2	-77	1	-77	-77	-77	2	4	3	1	3	1	4	4	4	-77	1
204	2693	1	28	1	Bildnerische Erziehung	2	-99	3	3	4	2	4	4	3	5	3	4	4	4	3	5	5	3	2	3	3	4	4	4	3	4	2	1	1	-77	-77	-77	-77	2	4	3	2	4	2	4	4	3	1	-77
205	6472	2	25	1	Bildnerische Erziehung, Englisch	2	-99	3	2	4	4	4	4	3	3	5	4	5	2	5	4	4	2	1	2	2	4	3	4	3	4	2	4	-77	-77	-77	-77	1	4	1	4	4	1	5	2	3	5	-77	-77
206	3254	2	27	1	Lehramt English GTT	1	selbstständig	3	3	1	2	3	3	5	4	3	4	4	4	4	5	4	4	2	4	1	2	4	1	3	4	2	2	-77	1	-77	-77	-77	4	5	2	1	5	2	5	5	2	-77	1
207	2807	1	34	1	BE WE Lehramt	2	-99	3	5	1	4	5	5	4	5	2	5	5	3	5	5	3	3	3	3	1	3	4	4	3	2	1	2	-77	-77	-77	1	-77	1	5	3	1	3	1	5	2	1	-77	-77
209	957	1	29	1	Lehramt BE WE	1	Verkauf	7	3	5	2	5	3	3	5	4	5	5	2	2	5	5	3	3	2	1	2	2	4	3	4	3	2	-77	1	-77	-77	-77	2	4	3	1	3	1	5	4	1	-77	1
210	2067	1	22	1	Mediengestaltung, Bildnerische Erziehung, Gestaltung: Technik.Textil	1	Kreativtrainerin in der Nachmittagsbertreuung	3	4	5	1	5	3	1	5	4	5	5	2	4	5	5	2	1	1	1	1	2	2	1	3	1	1	-77	-77	-77	-77	1	4	2	3	4	3	4	4	2	4	-77	-77
211	1949	1	24	1	Lehramt BE, GW	1	Frühbetreuung Volksschule	4	4	4	1	5	3	3	5	2	5	5	2	4	5	5	3	4	3	3	1	3	2	4	5	3	4	1	-77	-77	-77	-77	3	4	4	2	1	3	2	1	3	1	-77
212	1860	1	20	1	BE und PuP	2	-99	3	3	3	2	4	4	5	2	5	2	4	4	2	4	5	5	1	4	3	4	4	5	4	4	3	1	-77	-77	-77	-77	1	3	3	4	2	3	4	2	2	5	-77	-77
213	1737	1	21	1	Lehramt	2	-99	3	4	5	4	5	4	2	4	1	5	4	4	3	4	5	3	1	1	1	1	3	2	2	3	1	1	1	-77	-77	-77	-77	2	4	3	2	3	1	2	4	1	1	-77
214	1520	1	19	1	BE und GW	2	-99	3	5	4	2	4	4	3	5	2	5	5	4	5	5	4	3	3	3	3	3	4	3	2	5	2	3	-77	-77	-77	1	-77	3	3	5	2	1	3	3	3	2	-77	-77
215	1560	1	21	1	Be/ Gtt	1	Stadtführerin in St.Pölten für Schulklassen	3	4	4	2	4	5	3	4	2	3	4	3	4	4	5	2	2	3	2	4	2	4	3	4	3	2	-77	-77	-77	-77	1	4	4	1	2	1	3	3	4	2	-77	-77
216	2580	1	21	1	BE, GTT	1	Kellnerin	3	4	4	1	4	5	3	5	4	3	5	5	4	5	4	4	3	3	2	3	3	3	2	4	2	3	1	-77	-77	-77	-77	2	4	3	1	1	2	4	3	1	1	-77
217	2247	1	21	1	Lehramt	2	-99	3	5	4	2	4	4	3	5	4	4	5	3	4	5	5	4	3	3	3	3	3	3	3	4	3	2	1	-77	-77	-77	-77	3	4	4	1	3	2	4	3	2	1	-77
219	2424	1	22	1	Lehramt; Bildnerische Erziehung und Gestaltung: Technik/Textil	1	Einzelhandels Kauffrau	3	5	4	1	5	5	3	4	1	5	5	4	5	5	5	2	3	4	2	3	1	5	3	5	2	2	1	-77	-77	-77	-77	2	5	4	2	3	2	4	3	1	1	-77
220	2086	2	23	1	Lehramt Biologie und Umweltkunde, Bildnerische Erziehung	2	-99	3	5	5	1	4	4	2	5	4	4	5	2	3	5	5	4	2	4	2	2	4	3	4	3	2	1	-77	1	-77	-77	-77	2	4	3	2	3	1	4	3	1	-77	1
221	2424	1	22	1	LEHRAMT BE GTT	2	-99	3	5	2	1	4	4	5	4	4	2	5	5	5	5	5	2	2	4	1	3	4	2	3	4	3	1	-77	-77	-77	-77	1	2	4	3	2	5	1	2	4	2	-77	-77
222	2424	1	22	1	Bildnerische Erziehung, Gestaltung: Textil und Technik	1	Kreativtrainerin in der Nachmittagsbetreuung Mth	3	4	5	1	4	3	3	5	1	4	5	2	4	5	5	3	1	3	1	3	2	2	1	4	2	3	1	-77	-77	-77	-77	4	4	4	2	2	3	4	2	2	1	-77
223	2327	2	25	1	Lehramt (BE, IP)	1	Gastronomie (geringfügig)	3	4	5	1	5	1	1	5	1	5	5	1	4	5	5	5	1	1	1	1	1	1	3	3	1	1	-77	-77	-77	-77	1	5	1	4	5	2	5	2	2	5	-77	-77
224	832	1	32	1	Lehramt BE, TTG;	2	-99	3	4	5	4	4	5	2	5	3	5	5	3	5	4	5	5	1	1	1	3	3	3	2	5	1	1	1	-77	-77	-77	-77	2	4	3	2	2	1	5	3	2	1	-77
225	2900	1	25	1	Lehramt Bildnerische Erziehung und Textiles Gestalten	1	Nachmittagsbetreuung	3	4	5	2	4	4	2	4	2	5	4	2	4	4	4	1	4	2	2	3	3	4	2	4	2	1	-77	1	-77	-77	-77	2	5	3	1	4	2	3	3	1	-77	1
226	2883	2	44	2	-99	1	Lehrer	5	4	4	2	4	4	3	5	3	2	5	3	4	4	5	5	2	2	2	4	3	4	3	2	3	1	-77	1	-77	-77	-77	1	5	1	1	5	1	5	5	1	-77	1
227	2484	1	30	1	LEHRAMT Werkerziehung bildnerische Erziehung und Mediengestaltung	1	Kellnerin	3	5	4	2	4	5	3	3	4	4	5	3	4	4	5	3	2	4	3	2	3	4	3	4	1	2	-77	-77	-77	-77	1	4	1	4	5	1	5	3	1	4	-77	-77
228	2688	1	23	1	Lehramt Bildnerische Erziehung und Werkerziehung/Technik und Design	2	-99	3	3	5	1	4	4	2	5	3	5	5	4	4	5	5	4	2	3	1	2	3	2	1	4	1	1	-77	1	-77	-77	-77	2	5	3	2	4	1	3	3	2	-77	1
229	2432	1	23	1	Lehramt Bildnerische Erziehung Lehramt Mediengestaltung	2	-99	3	4	4	1	4	5	3	4	3	4	5	4	4	5	5	2	3	3	3	2	4	4	4	3	1	4	-77	-77	-77	-77	1	5	2	5	4	1	5	3	1	3	-77	-77
230	4593	2	34	1	Lehramt BE/MG	2	-99	3	5	4	2	4	5	4	4	4	4	5	4	4	4	4	2	2	2	3	3	4	4	3	4	2	2	-77	-77	-77	-77	1	3	1	4	4	2	5	2	4	4	-77	-77
233	2683	1	18	2	-99	1	Lehre zur IT-Technikerin	7	5	2	2	4	5	3	4	2	2	4	2	4	5	5	1	2	3	4	1	3	3	4	4	2	1	-77	-77	1	-77	-77	4	4	5	3	2	3	1	2	1	-77	-77
234	2572	1	22	2	-99	1	IT-Technologin	1	4	5	4	5	4	1	4	5	5	3	3	4	4	5	4	1	1	1	2	2	4	4	3	1	2	-77	1	-77	-77	-77	3	4	3	1	3	2	4	3	1	-77	1
235	2818	1	16	2	-99	1	it technikerin	1	3	5	3	5	3	2	3	4	5	5	3	4	5	5	4	2	2	3	1	1	1	3	3	4	1	-77	-77	1	-77	-77	2	4	3	2	4	1	4	3	1	-77	-77
237	2338	2	19	2	-99	1	Informationstechnologe - Technik	1	4	3	4	3	3	4	4	3	2	3	2	4	5	5	3	2	2	2	1	5	3	4	4	1	1	-77	1	-77	-77	-77	2	5	4	1	3	3	4	5	1	-77	1
238	2311	2	45	2	-99	1	Technischer Leiter überbetriebliche Lehrausbildung	3	4	4	3	4	1	4	4	1	4	5	2	4	4	4	5	1	1	1	2	2	1	3	3	1	2	-77	1	-77	-77	-77	3	5	3	1	1	1	4	4	1	-77	1
239	2294	1	19	2	-99	1	Lehre IT-Systemtechnikerin	1	4	2	2	4	4	5	4	5	2	4	5	3	4	5	4	2	4	2	4	3	5	4	5	2	2	-77	1	-77	-77	-77	4	4	2	2	2	3	2	2	2	-77	1
240	2471	1	20	2	-99	1	IT-Techniker	1	5	4	3	4	5	5	5	2	4	5	4	4	5	5	5	4	3	3	4	5	3	3	5	1	1	-77	1	-77	-77	-77	2	5	3	1	4	2	5	3	1	-77	1
241	4638	2	17	2	-99	2	-99	1	3	5	1	5	5	3	5	3	4	4	2	4	5	5	3	4	2	1	2	3	4	3	4	2	3	-77	-77	-77	1	-77	3	4	3	2	4	2	4	4	2	-77	-77
242	4349	2	17	2	-99	2	-99	1	4	2	2	3	5	4	4	2	2	4	4	5	5	2	2	2	3	2	4	5	5	4	3	2	4	-77	-77	-77	1	-77	2	5	3	2	2	1	5	3	2	-77	-77
243	4179	1	17	2	-99	2	-99	1	5	4	2	4	4	2	5	3	4	4	3	4	5	5	3	2	2	5	5	3	3	3	4	2	2	-77	-77	-77	1	-77	3	5	3	1	4	2	4	3	1	-77	-77
244	4150	1	17	2	-99	2	-99	3	4	5	2	2	4	4	5	2	5	4	2	5	5	5	2	4	1	1	1	4	2	4	5	2	1	-77	-77	-77	1	-77	3	2	1	5	5	3	2	3	4	-77	-77
245	4209	1	17	2	-99	2	-99	1	5	4	4	4	4	3	5	3	4	3	4	5	5	5	4	2	3	1	1	2	3	3	5	1	1	-77	-77	-77	1	-77	3	5	3	1	3	1	5	3	1	-77	-77
246	4187	1	17	2	-99	2	-99	1	4	5	4	4	4	2	5	3	4	3	4	4	4	4	3	3	2	2	3	3	3	3	3	3	2	-77	-77	-77	1	-77	4	2	4	4	1	4	2	2	3	-77	-77
247	4234	2	17	2	-99	2	-99	1	4	4	2	5	3	3	5	3	4	3	3	4	5	5	4	3	1	1	1	1	1	1	1	1	5	-77	-77	-77	1	-77	2	5	3	1	2	1	5	4	1	-77	-77
248	4179	1	16	2	-99	2	-99	3	4	4	2	2	5	5	4	4	2	5	5	4	5	5	1	2	3	2	4	4	2	4	4	2	1	-77	-77	-77	1	-77	4	2	4	2	2	2	4	2	2	-77	-77
249	2060	2	17	2	-99	2	-99	1	3	5	1	4	5	1	5	4	5	5	4	4	5	4	2	5	1	2	5	2	3	1	5	2	5	1	-77	-77	-77	-77	4	3	4	2	2	3	2	3	2	1	-77
250	1638	1	16	2	-99	2	-99	1	4	4	2	2	5	2	4	2	4	2	4	4	4	1	2	3	3	3	4	4	4	3	4	2	2	-77	-77	-77	1	-77	4	4	3	3	3	2	4	3	2	-77	-77
251	1730	1	17	2	-99	2	-99	1	4	4	1	2	5	2	5	2	4	2	5	4	5	2	2	2	4	2	5	5	5	4	4	4	2	1	-77	-77	-77	-77	4	3	2	3	4	4	4	4	2	1	-77
252	1849	1	17	2	-99	2	-99	1	4	4	2	4	4	5	5	4	2	4	4	3	4	4	2	2	3	2	2	4	4	3	4	2	2	-77	-77	1	-77	-77	2	4	3	2	4	2	4	4	2	-77	-77
253	1443	1	17	2	-99	2	-99	1	4	3	2	3	5	2	5	2	4	4	3	4	4	3	4	4	4	1	4	4	4	4	5	2	2	-77	-77	-77	1	-77	2	4	3	1	3	1	5	3	1	-77	-77
254	1353	1	17	2	-99	2	-99	1	4	4	4	2	5	2	5	3	4	2	4	4	4	2	3	5	3	4	4	3	4	2	4	3	5	-77	1	-77	-77	-77	2	5	3	1	4	1	4	3	1	-77	1
255	1499	1	17	2	-99	2	-99	1	3	2	4	2	5	4	5	4	4	5	5	4	4	4	1	3	2	2	4	4	4	3	5	2	2	1	-77	-77	-77	-77	2	2	3	2	2	2	4	3	3	1	-77
256	1676	2	17	2	-99	2	-99	1	2	4	4	3	5	4	5	5	4	4	5	3	5	4	5	3	2	3	3	4	4	3	5	3	2	-77	-77	-77	1	-77	2	4	3	1	3	1	4	5	1	-77	-77
257	613	1	17	2	-99	2	-99	1	4	4	4	5	2	2	4	3	4	5	2	4	4	5	3	2	2	2	2	2	3	2	3	3	4	-77	-77	1	-77	-77	1	5	2	5	4	1	4	1	2	-77	-77
258	734	1	17	2	-99	2	-99	7	3	5	4	4	4	2	4	2	5	5	4	4	5	4	3	5	2	2	3	4	4	2	5	3	4	1	-77	-77	-77	-77	1	4	2	1	5	2	5	5	2	1	-77
259	6223	1	24	1	Lehramt	2	-99	3	4	4	3	5	3	3	5	3	3	5	1	4	5	5	4	3	1	1	3	2	3	3	3	1	1	-77	-77	-77	-77	1	4	1	5	1	1	2	4	3	3	-77	-77
264	5987	2	24	1	Bildnerische Erziehung und Gestaltung Technik Textil	2	-99	3	2	4	1	5	1	3	5	4	4	5	1	2	4	5	5	1	2	1	2	2	2	2	2	1	2	-77	-77	-77	-77	1	3	4	3	2	3	2	2	3	1	-77	-77
267	5765	1	21	1	Bildnerische Erziehung, Deutsch	1	Kellnerin	3	4	4	2	4	5	4	5	3	4	5	4	4	5	5	3	3	3	3	4	3	5	2	4	3	2	-77	-77	1	-77	-77	1	5	1	1	5	1	5	5	5	-77	-77
268	1270	1	21	1	Bildnerische Erziehung, Gestalten: Technik.Textil	2	-99	3	5	3	1	4	5	4	5	3	2	5	5	3	5	5	2	3	4	3	2	4	4	3	4	4	1	-77	-77	1	-77	-77	3	4	3	1	2	1	2	4	2	-77	-77
269	1480	1	38	1	Deutsch, Englisch und Bildnerische Erziehung (Lehramt)	1	Kunstvermittlerin und Englischlehrerin	5	5	4	1	5	3	2	4	3	4	5	3	4	5	5	5	2	3	2	3	2	3	2	4	2	4	1	-77	-77	-77	-77	4	4	5	2	1	2	4	1	2	1	-77
270	685	2	45	2	-99	1	Kunsterzieher	5	5	3	4	4	4	1	3	2	3	5	3	5	5	5	2	3	1	1	1	4	3	3	5	2	3	-77	-77	1	-77	-77	1	5	2	1	5	1	4	5	3	-77	-77
271	2957	2	26	1	Bildnerische Erziehung, Mediengestaltung	2	-99	3	5	5	5	5	4	1	4	2	5	4	5	4	2	5	2	3	3	2	4	1	4	2	2	1	2	1	-77	-77	-77	-77	4	4	3	1	3	1	4	2	1	1	-77
272	2542	1	26	1	BE MG	1	Grafikdesignerin	3	5	4	2	5	5	2	5	1	5	5	5	5	5	5	3	1	1	1	1	4	2	1	4	1	1	-77	1	-77	-77	-77	1	4	3	1	4	2	5	5	1	-77	1
273	2504	1	23	1	Bildnerische Erziehung und Gestaltung Technik.Textil	2	-99	3	5	4	4	4	5	2	4	2	4	5	5	4	4	4	2	2	4	2	4	4	5	4	4	1	2	-77	1	-77	-77	-77	2	5	3	1	4	1	5	4	1	-77	1
275	5149	1	29	1	Bildnerische Erziehung und Gestaltung:Technik.Textil (Lehramt)	1	Sozialpädagogin in der Behindertenarbeit	4	4	4	1	4	2	3	5	2	4	5	2	3	4	4	4	2	2	2	3	4	3	3	4	4	2	-77	-77	-77	-77	1	3	1	4	5	1	5	2	2	5	-77	-77
276	2878	1	21	1	Bildnerische Erziehung, Englisch Lehramt	2	-99	3	4	4	1	3	2	4	5	2	4	5	1	4	4	4	4	3	2	2	3	3	3	2	5	1	1	-77	1	-77	-77	-77	3	5	4	1	1	1	5	2	1	-77	1
277	2569	1	31	1	Bildnerische Erziehung, Werken Technik/Textil	1	Bautechnische Zeichnerin, Studienassistentin, freie Aufträge	3	3	3	3	5	3	3	3	3	4	5	4	4	4	5	2	2	2	2	4	3	2	3	3	4	4	1	-77	-77	-77	-77	3	4	3	1	4	2	4	3	2	1	-77
278	4815	2	21	1	Bildnerische Erziehung, Englisch	2	-99	3	3	3	2	4	4	4	4	3	3	5	4	3	4	4	4	1	2	1	3	2	4	2	3	3	2	-77	-77	-77	-77	1	4	2	4	4	2	5	2	4	4	-77	-77
279	1255	1	29	1	Bildnerische Erziehung	1	Pädagogin	5	5	3	3	5	4	4	4	1	3	5	2	5	4	5	4	1	3	1	2	4	4	2	3	1	4	-77	-77	-77	-77	1	5	2	4	4	1	4	3	1	3	-77	-77
280	872	1	32	1	Lehramt - Bildnerische Erziehung und Gestaltung: Technik.Textil	2	-99	3	5	5	2	5	5	3	4	1	4	4	3	4	4	5	4	1	2	2	2	4	2	3	4	1	4	-77	-77	-77	-77	1	5	1	5	5	1	5	1	1	5	-77	-77
281	1073	1	26	1	Lehramt Englisch & Bildnerische Erziehung	2	-99	3	5	4	2	4	4	4	4	3	3	5	5	4	5	5	2	3	2	3	4	5	4	4	5	2	2	-77	-77	-77	-77	1	5	1	5	5	1	5	1	1	5	-77	-77
282	3257	2	27	1	Bildnerische Erziehung + Textiles Gestalten	1	Selbstständig	3	5	5	2	5	2	2	5	1	5	5	2	4	5	5	4	1	1	1	4	1	1	2	4	3	1	-77	-77	-77	1	-77	2	5	3	1	1	2	4	4	1	-77	-77
283	3109	1	49	2	-99	1	dozentin	5	5	5	2	5	4	3	4	2	2	5	5	5	5	5	2	3	4	2	3	4	5	4	2	1	4	-77	1	-77	-77	-77	2	5	3	1	5	1	4	4	1	-77	1
284	3703	1	27	2	-99	1	Universitätsassistentin, Bilderbuchillustratorin	5	4	5	1	5	3	3	5	2	5	5	3	4	5	5	3	1	2	3	2	3	3	2	5	2	1	-77	-77	1	-77	-77	2	5	2	1	4	1	5	5	1	-77	-77
285	2994	2	61	2	-99	1	Künstler, Lehre	5	5	5	3	5	3	3	4	4	5	5	2	5	5	5	4	2	1	1	3	2	3	3	3	3	3	-77	1	-77	-77	-77	3	4	2	1	2	1	5	3	2	-77	1
286	3694	2	57	2	----	1	Univ. Prof.	2	3	5	1	4	4	4	4	4	4	5	4	3	5	4	4	2	2	2	1	3	2	1	3	2	2	-77	1	-77	-77	-77	3	4	3	2	1	1	4	3	1	-77	1
288	2559	2	35	2	-99	1	Technischer Angestellter	2	5	4	2	5	2	2	5	4	4	2	2	4	5	4	4	1	1	1	3	1	3	1	3	4	1	1	-77	-77	-77	-77	3	4	3	1	2	2	4	1	2	1	-77
289	2444	1	35	2	-99	1	Referentin	5	5	4	1	4	3	4	5	3	4	4	4	5	5	3	4	1	1	1	1	1	2	2	2	3	2	-77	-77	1	-77	-77	1	5	3	1	4	1	5	4	1	-77	-77
290	2594	2	34	2	-99	1	Softwareentwickler	5	5	5	1	5	1	4	5	2	5	5	3	4	5	5	5	1	3	1	1	2	2	2	3	1	1	-77	-77	1	-77	-77	1	5	3	1	3	1	5	4	1	-77	-77
291	2518	1	36	2	-99	1	Universitätsassistentin und AHS-Lehrerin	5	4	4	4	4	2	4	4	2	3	5	4	4	4	4	4	1	4	2	4	1	4	3	3	2	2	-77	-77	-77	1	-77	2	4	2	1	3	1	4	4	1	-77	-77
292	1818	1	28	2	-99	1	Universitätsassistenz	5	4	3	4	3	4	5	5	3	3	5	4	4	4	5	3	1	2	3	5	4	4	4	3	4	1	-77	-77	-77	1	-77	3	4	4	2	2	2	4	3	2	-77	-77
293	1254	1	48	2	-99	1	Gymnasiallehrerin und Universitätsassistentin	5	5	5	1	5	4	2	4	1	5	5	3	5	5	5	3	1	2	2	3	3	3	1	2	1	3	-77	-77	-77	1	-77	2	5	2	1	4	1	5	4	1	-77	-77
294	4605	1	47	2	-99	1	Ausbildnerin	7	5	2	1	3	4	4	4	1	1	3	2	4	4	2	1	2	3	3	4	4	4	5	2	2	1	-77	-77	-77	-77	1	4	1	3	5	1	5	2	2	5	-77	-77
295	4262	1	21	2	-99	2	-99	1	5	3	2	4	3	4	4	3	3	5	4	5	4	5	2	3	3	3	3	2	3	1	3	2	3	-77	-77	-77	-77	1	3	4	3	2	3	3	3	4	2	-77	-77
296	4162	1	20	2	-99	1	-99	1	5	3	3	3	4	5	3	2	3	4	4	5	4	5	3	3	4	3	4	5	5	4	5	3	3	1	-77	-77	-77	-77	3	3	5	3	2	2	3	4	4	1	-77
297	4494	1	17	2	-99	1	IT-technikerin	1	4	3	4	5	3	2	4	2	3	3	2	3	5	2	3	2	2	3	3	2	2	3	3	4	3	-77	-77	1	-77	-77	4	2	2	3	2	2	3	3	5	-77	-77
299	4375	1	21	2	-99	1	Finanz-und Rechnungswesenassistentin	3	5	3	3	5	5	3	3	1	1	3	1	5	5	3	3	1	3	5	3	5	5	3	5	1	1	1	-77	-77	-77	-77	5	3	3	3	3	3	3	3	3	1	-77
300	1382	1	17	2	-99	1	Finanz und Rechnungswesen Assistentin	7	5	4	3	4	5	2	3	1	3	5	4	4	3	4	2	3	3	3	3	3	2	3	5	3	3	-77	1	-77	-77	-77	1	5	2	1	5	1	5	3	3	-77	1
301	1384	1	19	2	-99	1	IT Technikerin	7	5	5	2	3	5	2	4	5	5	5	2	4	5	4	2	2	5	4	5	5	5	4	4	3	1	-77	-77	-77	1	-77	2	5	3	2	3	2	2	4	1	-77	-77
302	1698	1	17	2	-99	1	Finanz und Rechnungswesenassistentin	1	4	5	3	4	1	1	3	3	4	3	3	2	5	4	4	1	2	3	4	4	3	3	4	3	2	-77	-77	-77	1	-77	4	2	4	3	1	4	2	2	4	-77	-77
303	1708	1	17	2	-99	1	tischerei	1	4	5	3	3	4	2	3	3	3	2	5	4	4	4	1	3	3	3	4	4	4	2	4	2	3	-77	-77	-77	-77	1	4	2	3	3	4	4	2	3	3	-77	-77
304	1573	1	16	2	-99	1	Tischlerin	1	3	2	4	2	4	5	4	4	3	4	3	4	4	4	5	2	3	3	5	1	4	3	5	4	5	-77	-77	1	-77	-77	3	5	3	2	4	2	5	4	2	-77	-77
305	1556	1	18	2	-99	1	-99	1	5	4	4	5	5	3	5	2	4	3	5	5	5	5	2	3	3	4	4	5	4	4	5	2	1	-77	-77	-77	-77	1	3	1	3	5	1	4	1	2	5	-77	-77
306	1336	1	29	2	-99	1	Technologiemanagement	5	5	4	4	4	2	2	3	5	4	4	5	4	4	4	3	1	3	1	2	3	3	2	4	2	4	1	-77	-77	-77	-77	4	3	4	2	1	2	3	3	2	1	-77
307	1182	1	23	1	Technische Physik	2	-99	4	5	5	3	5	3	1	5	1	5	5	1	5	3	5	3	1	3	1	3	1	3	1	3	1	1	1	-77	-77	-77	-77	4	2	4	3	2	3	2	3	4	1	-77
308	1069	2	25	1	Informatik	1	Studienassistent	5	5	4	1	4	1	2	5	2	3	2	2	4	5	2	5	1	4	1	1	1	1	4	4	1	1	1	-77	-77	-77	-77	3	4	4	2	1	2	4	2	2	1	-77
309	1212	2	24	1	Informatik	1	Anwendungsentwickler	5	5	3	3	4	2	4	4	5	3	4	3	4	3	5	4	3	5	2	5	3	3	4	5	3	3	1	-77	-77	-77	-77	3	3	4	1	1	1	3	2	2	1	-77
[truncated: 34 more columns]
